# Supplementary material for: Bronchiectasis as a Comorbidity of Chronic Obstructive Pulmonary Disease: A Systematic Review and Meta-Analysis
Source: PLoS One. 2016 Mar 15;11(3):e0150532. doi: 10.1371/journal.pone.0150532 (PMC4792534; doi:10.1371/journal.pone.0150532)
Supplement: S3 File — (XLSX) [file pone.0150532.s003.xlsx]

## Sheet: Sheet1
Primary data for Figure 2 and Figure S1
author	rr	ll	ul	year
Martinez-Garcia MA	3.07	1.07	8.77	2011
Eman O. Arram	4.75	1.67	13.52	2012
Stewart JI	1.04	1.01	1.3	2012
Martine-Garcia MA	2.34	1.36	4.01	2013
Tulek B	2.08	1.2	3.6	2013
Sadigoy AS	2.2	1.31	3.7	2014
Jairam PM	1.5	0.9	2.5	2015
Primary data for Figure 3 and Figure S2
author	rr	ll	ul	year	group
Patel I.S.	7	1.47	37.9	2004	1
Roche, N	2.61	1.09	6.26	2006	1
Martinez-Garcia MA	3.59	1.33	9.9	2011	1
Eman O. Arram	2.42	0.9	6.46	2012	1
Martine-Garcia MA	7.69	2.87	20.56	2013	1
Eman O. Arram	18.57	5.54	62.3	2012	2
Martine-Garcia MA	3.08	0.98	9.6	2013	2
Gallego M	9.8	1.7	54.8	2014	2
Timothy Gatheral	1.39	1.07	1.82	2014	2
Primary data for Figure 4 and Figure S3
author	rr	ll	ul	year
García-Vidal C	1.27	0.99	1.64	2009
Bafadhel M	0.97	0.93	1.02	2011
Martinez-Garcia MA	3.87	1.38	10.5	2011
Eman O. Arram	3.61	1.33	9.83	2012
Stewart JI/	1.13	1.06	1.25	2012
Tulek B	1.77	1.26	2.53	2013
Sadigov AS	1.8	1	3.24	2014
Primary data for Figure 5 and Figure S4
author	rr	ll	ul	year
Katsura H	3.96	1.41	11.08	2001
Kumar N	1.5	1.06	2.14	2012
Martinez-Garcia MA	2.54	1.16	5.56	2013
Timothy Gatheral	1.05	0.95	1.17	2014
Sadigoy AS	2.15	1.28	3.59	2014
